# Supplementary material for: Distinct functional responses of root endophyte and rhizosphere microbial communities in intercropping systems under arid conditions
Source: Front Plant Sci. 2026 Jun 30;17:1809801. doi: 10.3389/fpls.2026.1809801 (PMC13364846; doi:10.3389/fpls.2026.1809801)
Supplement: Supplementary file 2 [file Table1.csv]

Table S1
-BEGIN HEADER-
NASA/POWER Source Native Resolution Monthly and Annual
Dates (month/day/year): 01/01/2023 through 12/31/2024 in UTC
Location: Latitude 24.35 Longitude 55.79
Elevation from MERRA-2: Average for 0.5 x 0.625 degree lat/lon region = 259.06 meters
The value for missing source data that cannot be computed or is outside of the sources availability range: -999
Parameter(s):
GWETPROF MERRA-2 Profile Soil Moisture (1)
GWETROOT MERRA-2 Root Zone Soil Wetness (1)
GWETTOP MERRA-2 Surface Soil Wetness (1)
IMERG_PRECTOT MERRA-2 Total Precipitation (mm/day)
PRECTOTCORR MERRA-2 Precipitation Corrected (mm/day)
PRECTOTCORR_SUM MERRA-2 Precipitation Corrected Sum (mm/day)
QV2M MERRA-2 Specific Humidity at 2 Meters (g/kg)
RH2M MERRA-2 Relative Humidity at 2 Meters (%)
T2M MERRA-2 Temperature at 2 Meters (C)
T2M_MAX MERRA-2 Temperature at 2 Meters Maximum (C)
T2M_MIN MERRA-2 Temperature at 2 Meters Minimum (C)
-END HEADER-
PARAMETER	YEAR	JAN	FEB	MAR	APR	MAY	JUN	JUL	AUG	SEP	OCT	NOV	DEC	ANN
GWETPROF	2023	0.21	0.23	0.2	0.18	0.16	0.16	0.15	0.15	0.15	0.15	0.17	0.17	0.17
GWETPROF	2024	0.17	0.23	0.29	0.28	0.25	0.2	0.17	0.19	0.21	0.18	0.17	0.16	0.21
GWETROOT	2023	0.2	0.22	0.19	0.17	0.16	0.15	0.15	0.15	0.15	0.15	0.17	0.17	0.17
GWETROOT	2024	0.16	0.23	0.28	0.27	0.24	0.19	0.17	0.19	0.2	0.18	0.17	0.16	0.2
GWETTOP	2023	0.22	0.22	0.15	0.11	0.08	0.06	0.05	0.07	0.05	0.08	0.16	0.12	0.11
GWETTOP	2024	0.11	0.25	0.34	0.33	0.24	0.12	0.08	0.16	0.15	0.12	0.1	0.1	0.17
IMERG_PRECTOT	2023	1.25	0	0.24	0.11	0.15	0	0.02	0.11	0.05	0.32	0.35	0	0.22
IMERG_PRECTOT	2024	0	3.2	1.55	3.23	0.38	0.13	0	0.33	0.04	0.04	0	0	0.74
PRECTOTCORR	2023	1.37	0.01	0.08	0.01	0.06	0	0.01	0.09	0	0.5	0.42	0	0.22
PRECTOTCORR	2024	0.02	3.09	1.79	2.75	0.58	0.12	0.01	2.5	0.04	0.02	0	0.01	0.9
PRECTOTCORR_SUM	2023	42.61	0.29	2.59	0.32	1.77	0.02	0.18	2.69	0.05	15.44	12.52	0.07	78.55
PRECTOTCORR_SUM	2024	0.6	89.62	55.54	82.41	17.94	3.51	0.45	77.44	1.09	0.6	0.1	0.22	329.52
QV2M	2023	7.93	7.1	7.94	7.38	7.96	10.9	12.1	10.44	12.19	11.02	10.48	8.7	9.52
QV2M	2024	7.79	8.56	9.09	9.15	10.01	9.62	12.71	15.87	13.39	12.78	10.83	7.84	10.65
RH2M	2023	60.11	49.98	45.93	37.53	29.06	32.34	30.04	25.65	34.58	40.47	53.34	57.28	41.31
RH2M	2024	56.24	62.35	55.8	43.4	36.74	26.02	32.58	43.25	42.35	47.89	54.21	55.66	46.34
T2M	2023	18.84	21.18	24.19	26.78	32.92	35.99	38.6	38.74	35.96	31.66	25.69	21.55	29.39
T2M	2024	20.08	19.57	22.51	26.75	32.39	37.42	37.89	36.28	34.17	30.95	26.37	20.2	28.74
T2M_MAX	2023	30.42	34.56	35.37	38.59	45.32	47.35	48.91	48.99	45.98	44.33	36.62	31.56	48.99
T2M_MAX	2024	29.65	31.76	35.47	37.58	46.82	48.8	48.14	46.08	43.98	40.27	37.09	30.03	48.8
T2M_MIN	2023	10.92	11.06	14.47	13.51	18.18	23.05	27.35	29.55	26.28	22.24	17.85	13.94	10.92
T2M_MIN	2024	11.9	11.42	11.14	17.05	19.69	26.16	26.47	27.37	26.08	21.08	16.43	11.94	11.14
